# Supplementary material for: Distinct spatial transcriptomic patterns of substantia Nigra in Parkinson disease and Parkinsonian subtype of multiple system atrophy
Source: Acta Neuropathol Commun. 2025 Sep 24;13:193. doi: 10.1186/s40478-025-02107-8 (PMC12462216; doi:10.1186/s40478-025-02107-8)
Supplement: Supplementary file 2 — Supplementary Material 2 [file 40478_2025_2107_MOESM2_ESM.xlsx]

## Sheet: KEGG_2021_MSAvsHC
Term	P-value	Adjusted P-value	Old P-value	Old Adjusted P-value	Odds Ratio	Combined Score	Genes
Protein export	0.00518526	0.456303	0	0	20.5849	108.316	IMMP1L;SPCS2
DNA replication	0.0124112	0.546094	0	0	12.7059	55.7681	RNASEH2B;RNASEH2A
Riboflavin metabolism	0.0369934	0.580308	0	0	30.5668	100.779	ENPP3
Sulfur metabolism	0.0460282	0.580308	0	0	23.7718	73.1815	BPNT2
p53 signaling pathway	0.0463079	0.580308	0	0	6.07318	18.6595	CHEK2;TP73
Complement and coagulation cascades	0.0606918	0.580308	0	0	5.19199	14.5477	PLAU;CFHR1
Chemokine signaling pathway	0.061947	0.580308	0	0	3.43921	9.56608	PIK3R6;CCR10;CCL15
Thiamine metabolism	0.06825	0.580308	0	0	15.278	41.0151	ALPG
Viral protein interaction with cytokine and cytokine receptor	0.0804834	0.580308	0	0	4.39397	11.0715	CCR10;CCL15
Amoebiasis	0.0832569	0.580308	0	0	4.30565	10.7031	LAMB3;CD1A
Herpes simplex virus 1 infection	0.0855646	0.580308	0	0	2.21221	5.43867	ZNF550;ZNF205;ZNF556;HCFC1;ZFP28
One carbon pool by folate	0.0899595	0.580308	0	0	11.2547	27.1057	ALDH1L2
Pantothenate and CoA biosynthesis	0.0942409	0.580308	0	0	10.6914	25.252	ENPP3
Toxoplasmosis	0.0975451	0.580308	0	0	3.91225	9.10554	LAMB3;PIK3R6
Renin-angiotensin system	0.102744	0.580308	0	0	9.71848	22.1145	REN
Neurotrophin signaling pathway	0.107929	0.580308	0	0	3.67689	8.18577	NTRK3;TP73
Folate biosynthesis	0.115351	0.580308	0	0	8.55097	18.4682	ALPG
Collecting duct acid secretion	0.119514	0.580308	0	0	8.22167	17.4654	ATP6V0D1
Vascular smooth muscle contraction	0.12951	0.580308	0	0	3.28161	6.70761	PPP1R14A;IRAG1
Glyoxylate and dicarboxylate metabolism	0.131888	0.580308	0	0	7.37004	14.9302	HYI
Nicotinate and nicotinamide metabolism	0.15213	0.624488	0	0	6.28463	11.8341	ENPP3
Starch and sucrose metabolism	0.156122	0.624488	0	0	6.10476	11.3373	ENPP3
Nicotine addiction	0.171905	0.644617	0	0	5.47753	9.64491	GABRA6
Ferroptosis	0.175805	0.644617	0	0	5.34032	9.28352	MAP1LC3C
cGMP-PKG signaling pathway	0.185274	0.652163	0	0	2.60092	4.38495	IRAG1;PIK3R6
Intestinal immune network for IgA production	0.202599	0.666651	0	0	4.54335	7.25358	CCR10
Vibrio cholerae infection	0.210095	0.666651	0	0	4.35747	6.7985	ATP6V0D1
Pyrimidine metabolism	0.232168	0.666651	0	0	3.88094	5.66731	ENPP3
Hedgehog signaling pathway	0.232168	0.666651	0	0	3.88094	5.66731	HHATL
Retinol metabolism	0.274498	0.666651	0	0	3.18392	4.1162	DHRS9
Renin secretion	0.27792	0.666651	0	0	3.13694	4.01661	REN
Central carbon metabolism in cancer	0.281325	0.666651	0	0	3.09132	3.92055	NTRK3
Epithelial cell signaling in Helicobacter pylori infection	0.281325	0.666651	0	0	3.09132	3.92055	ATP6V0D1
Synaptic vesicle cycle	0.308003	0.666651	0	0	2.76903	3.26093	ATP6V0D1
Taste transduction	0.333701	0.666651	0	0	2.5074	2.75189	GABRA6
ECM-receptor interaction	0.339977	0.666651	0	0	2.44951	2.64272	LAMB3
GABAergic synapse	0.343093	0.666651	0	0	2.42155	2.59047	GABRA6
Morphine addiction	0.349281	0.666651	0	0	2.3675	2.49033	GABRA6
Small cell lung cancer	0.352353	0.666651	0	0	2.34137	2.44233	LAMB3
Rheumatoid arthritis	0.355411	0.666651	0	0	2.3158	2.39565	ATP6V0D1
TGF-beta signaling pathway	0.358455	0.666651	0	0	2.29079	2.35024	GREM2
Phosphatidylinositol signaling system	0.367501	0.666651	0	0	2.21886	2.22115	BPNT2
Prostate cancer	0.367501	0.666651	0	0	2.21886	2.22115	PLAU
Hematopoietic cell lineage	0.373462	0.666651	0	0	2.17336	2.14063	CD1A
Protein digestion and absorption	0.385216	0.666651	0	0	2.08771	1.99157	COL20A1
NF-kappa B signaling pathway	0.388121	0.666651	0	0	2.06733	1.95661	PLAU
Ribosome biogenesis in eukaryotes	0.399603	0.666651	0	0	1.98965	1.82507	RPP40
Cytokine-cytokine receptor interaction	0.404796	0.666651	0	0	1.45519	1.31603	CCR10;CCL15
Cholinergic synapse	0.413657	0.666651	0	0	1.90035	1.67747	PIK3R6
Thyroid hormone signaling pathway	0.435469	0.666651	0	0	1.77294	1.4739	MED1
Cell cycle	0.44344	0.666651	0	0	1.72943	1.40636	CHEK2
Platelet activation	0.44344	0.666651	0	0	1.72943	1.40636	PIK3R6
Lysosome	0.453895	0.666651	0	0	1.67463	1.32277	ATP6V0D1
Purine metabolism	0.456478	0.666651	0	0	1.66146	1.30294	ENPP3
Human papillomavirus infection	0.462583	0.666651	0	0	1.29358	0.997257	LAMB3;ATP6V0D1
Oxidative phosphorylation	0.466691	0.666651	0	0	1.61079	1.22756	ATP6V0D1
Systemic lupus erythematosus	0.471726	0.666651	0	0	1.58658	1.19209	H2AX
Apelin signaling pathway	0.476714	0.666651	0	0	1.56309	1.158	PIK3R6
Autophagy	0.476714	0.666651	0	0	1.56309	1.158	ATG10
Measles	0.481655	0.666651	0	0	1.54028	1.12522	TP73
Signaling pathways regulating pluripotency of stem cells	0.491399	0.666651	0	0	1.49659	1.06333	HOXA1
PI3K-Akt signaling pathway	0.49778	0.666651	0	0	1.20763	0.842441	LAMB3;PIK3R6
Phospholipase D signaling pathway	0.503325	0.666651	0	0	1.44532	0.992241	PIK3R6
Retrograde endocannabinoid signaling	0.503325	0.666651	0	0	1.44532	0.992241	GABRA6
Adrenergic signaling in cardiomyocytes	0.508018	0.666651	0	0	1.42578	0.965592	PIK3R6
Phagosome	0.512666	0.666651	0	0	1.40675	0.939893	ATP6V0D1
Oxytocin signaling pathway	0.517271	0.666651	0	0	1.38822	0.915098	PIK3R6
Cellular senescence	0.521834	0.666651	0	0	1.37017	0.891168	CHEK2
Necroptosis	0.528597	0.666651	0	0	1.34395	0.856807	H2AX
Hippo signaling pathway	0.537468	0.666651	0	0	1.3105	0.813672	TP73
Tight junction	0.550465	0.666651	0	0	1.26331	0.754187	CD1A
Tuberculosis	0.573362	0.666651	0	0	1.18502	0.659152	ATP6V0D1
Alcoholism	0.585361	0.666651	0	0	1.14624	0.61384	H2AX
RNA transport	0.585361	0.666651	0	0	1.14624	0.61384	RPP40
Neutrophil extracellular trap formation	0.591234	0.666651	0	0	1.12777	0.592693	H2AX
Transcriptional misregulation in cancer	0.597026	0.666651	0	0	1.10989	0.572476	PLAU
Kaposi sarcoma-associated herpesvirus infection	0.598938	0.666651	0	0	1.10405	0.565935	PIK3R6
Focal adhesion	0.613917	0.666651	0	0	1.05946	0.516907	LAMB3
Olfactory transduction	0.615843	0.666651	0	0	0.96625	0.468403	OR8G1;OR51I2
Viral carcinogenesis	0.617574	0.666651	0	0	1.04887	0.505507	ATP6V0D1
Diabetic cardiomyopathy	0.617574	0.666651	0	0	1.04887	0.505507	REN
Proteoglycans in cancer	0.621197	0.666651	0	0	1.03848	0.494426	PLAU
Regulation of actin cytoskeleton	0.643934	0.67637	0	0	0.975621	0.429429	ITGAD
Human T-cell leukemia virus 1 infection	0.645626	0.67637	0	0	0.971096	0.424889	CHEK2
Calcium signaling pathway	0.679375	0.703353	0	0	0.884825	0.342058	NTRK3
MicroRNAs in cancer	0.770501	0.78842	0	0	0.681943	0.177792	PLAU
Neuroactive ligand-receptor interaction	0.802164	0.811384	0	0	0.618786	0.136406	GABRA6
Pathways in cancer	0.920769	0.920769	0	0	0.393102	0.032449	LAMB3

## Sheet: KEGG_2021_PDvsHC
Term	P-value	Adjusted P-value	Old P-value	Old Adjusted P-value	Odds Ratio	Combined Score	Genes
Type I diabetes mellitus	0.00534246	0.559032	0	0	9.16435	47.9485	GAD1;GZMB;HLA-DQA1
Staphylococcus aureus infection	0.00794954	0.559032	0	0	5.39049	26.0611	FCGR3A;KRT28;HLA-DQA1;C1QC
Non-small cell lung cancer	0.0217157	0.559032	0	0	5.30488	20.3162	GADD45A;E2F1;GRB2
FoxO signaling pathway	0.0233336	0.559032	0	0	3.85543	14.4882	GADD45A;FOXO6;GRB2;SOD2
Glioma	0.0241534	0.559032	0	0	5.08308	18.926	GADD45A;E2F1;GRB2
Chronic myeloid leukemia	0.0249975	0.559032	0	0	5.01319	18.4936	GADD45A;E2F1;GRB2
beta-Alanine metabolism	0.025299	0.559032	0	0	8.67967	31.915	ALDH3B2;GAD1
Systemic lupus erythematosus	0.0257026	0.559032	0	0	3.73695	13.6816	FCGR3A;H2BC7;HLA-DQA1;C1QC
Breast cancer	0.0336535	0.617436	0	0	3.42127	11.6037	GADD45A;FLT4;E2F1;GRB2
DNA replication	0.0354849	0.617436	0	0	7.1458	23.8573	RNASEH2B;RNASEH2A
Allograft rejection	0.0391772	0.619712	0	0	6.74813	21.8616	GZMB;HLA-DQA1
Graft-versus-host disease	0.0469733	0.681113	0	0	6.07209	18.5695	GZMB;HLA-DQA1
RNA transport	0.068367	0.701033	0	0	2.68282	7.19765	EIF4A1;EIF4A3;KPNB1;RAN
Autoimmune thyroid disease	0.0709329	0.701033	0	0	4.75977	12.5945	GZMB;HLA-DQA1
Endometrial cancer	0.0828819	0.701033	0	0	4.3337	10.7924	GADD45A;GRB2
Taurine and hypotaurine metabolism	0.0871183	0.701033	0	0	12.0884	29.5016	GAD1
Natural killer cell mediated cytotoxicity	0.0943758	0.701033	0	0	2.85113	6.73001	FCGR3A;GZMB;GRB2
Lysine degradation	0.0953933	0.701033	0	0	3.97747	9.34605	SETD1A;ASH1L
Estrogen signaling pathway	0.10438	0.701033	0	0	2.72264	6.15238	HSPA8;KRT28;GRB2
Human T-cell leukemia virus 1 infection	0.107926	0.701033	0	0	2.26723	5.04755	E2F1;VDAC2;HLA-DQA1;RAN
Melanoma	0.119128	0.701033	0	0	3.4645	7.37094	GADD45A;E2F1
Gastric cancer	0.125562	0.701033	0	0	2.49734	5.18186	GADD45A;E2F1;GRB2
Spliceosome	0.127393	0.701033	0	0	2.48022	5.11044	HSPA8;EIF4A3;SRSF1
Metabolism of xenobiotics by cytochrome P450	0.130103	0.701033	0	0	3.27657	6.68232	ALDH3B2;HPGDS
Pancreatic cancer	0.130103	0.701033	0	0	3.27657	6.68232	GADD45A;E2F1
Selenocompound metabolism	0.131413	0.701033	0	0	7.55297	15.3281	INMT
Phenylalanine metabolism	0.131413	0.701033	0	0	7.55297	15.3281	ALDH3B2
Leishmaniasis	0.132883	0.701033	0	0	3.23272	6.52454	FCGR3A;HLA-DQA1
Antigen processing and presentation	0.135677	0.701033	0	0	3.19002	6.37201	HSPA8;HLA-DQA1
Chemical carcinogenesis	0.135941	0.701033	0	0	2.07216	4.13505	HPGDS;E2F1;GRB2;KPNB1
RNA degradation	0.138483	0.701033	0	0	3.14843	6.22447	EXOSC6;EDC3
Cellular senescence	0.138577	0.701033	0	0	2.38223	4.70808	GADD45A;E2F1;VDAC2
Complement and coagulation cascades	0.155576	0.701033	0	0	2.91995	5.43292	SERPINA1;C1QC
Colorectal cancer	0.158464	0.701033	0	0	2.88504	5.31491	GADD45A;GRB2
Hepatocellular carcinoma	0.16188	0.701033	0	0	2.20763	4.01987	GADD45A;E2F1;GRB2
Histidine metabolism	0.166689	0.701033	0	0	5.75319	10.3076	ALDH3B2
GABAergic synapse	0.167185	0.701033	0	0	2.78514	4.98164	SLC32A1;GAD1
Morphine addiction	0.173045	0.701033	0	0	2.72227	4.77542	SLC32A1;PDE4D
Small cell lung cancer	0.175987	0.701033	0	0	2.69189	4.67673	GADD45A;E2F1
IL-17 signaling pathway	0.181896	0.701033	0	0	2.6331	4.48765	SRSF1;MUC5B
Prion disease	0.189344	0.701033	0	0	1.80711	3.00737	HSPA8;UQCRC1;VDAC2;C1QC
Prostate cancer	0.190813	0.701033	0	0	2.54956	4.22325	E2F1;GRB2
mRNA surveillance pathway	0.193799	0.701033	0	0	2.52288	4.13988	EIF4A3;CPSF4L
Glycosylphosphatidylinositol (GPI)-anchor biosynthesis	0.193881	0.701033	0	0	4.83171	7.92646	PIGK
Neutrophil extracellular trap formation	0.205146	0.701033	0	0	1.95629	3.09883	FCGR3A;H2BC7;VDAC2
Longevity regulating pathway	0.205799	0.701033	0	0	2.42147	3.828	HSPA8;SOD2
Butanoate metabolism	0.207145	0.701033	0	0	4.47335	7.04256	GAD1
NF-kappa B signaling pathway	0.211829	0.701033	0	0	2.37375	3.684	EDARADD;GADD45A
Parathyroid hormone synthesis, secretion and action	0.217877	0.701033	0	0	2.32787	3.54726	MMP24;PDE4D
Drug metabolism	0.22394	0.701033	0	0	2.28371	3.41729	ALDH3B2;HPGDS
MAPK signaling pathway	0.225202	0.701033	0	0	1.67445	2.49619	HSPA8;GADD45A;FLT4;GRB2
Asthma	0.226635	0.701033	0	0	4.02541	5.97538	HLA-DQA1
Herpes simplex virus 1 infection	0.229611	0.701033	0	0	1.48359	2.1829	ZNF230;ZNF141;ZNF805;SRSF1;ZFP82;HLA-DQA1
Focal adhesion	0.230956	0.701033	0	0	1.83661	2.6916	FLT4;SPP1;GRB2
Epstein-Barr virus infection	0.233135	0.701033	0	0	1.82728	2.66078	GADD45A;E2F1;HLA-DQA1
Toxoplasmosis	0.236103	0.701033	0	0	2.20022	3.17599	HSPA8;HLA-DQA1
Proteoglycans in cancer	0.239693	0.701033	0	0	1.79987	2.57093	PDCD4;HCLS1;GRB2
Huntington disease	0.246436	0.701033	0	0	1.60693	2.25075	UQCRC1;VDAC2;WIPI1;SOD2
Tyrosine metabolism	0.258065	0.701033	0	0	3.44948	4.67247	ALDH3B2
Alanine, aspartate and glutamate metabolism	0.264197	0.701033	0	0	3.35349	4.4637	GAD1
Thyroid cancer	0.264197	0.701033	0	0	3.35349	4.4637	GADD45A
Cell cycle	0.27275	0.701033	0	0	1.9826	2.5758	GADD45A;E2F1
Osteoclast differentiation	0.281916	0.701033	0	0	1.93472	2.44964	FCGR3A;GRB2
Nicotine addiction	0.282292	0.701033	0	0	3.09506	3.91467	SLC32A1
Bladder cancer	0.288225	0.701033	0	0	3.01753	3.75385	E2F1
Ferroptosis	0.288225	0.701033	0	0	3.01753	3.75385	VDAC2
Tryptophan metabolism	0.294109	0.701033	0	0	2.94378	3.60261	INMT
Thermogenesis	0.299809	0.701033	0	0	1.58548	1.90988	UQCRC1;GRB2;ATP5ME
Vascular smooth muscle contraction	0.300217	0.701033	0	0	1.84555	2.22066	RAMP3;ADM
Oxidative phosphorylation	0.300217	0.701033	0	0	1.84555	2.22066	UQCRC1;ATP5ME
Neuroactive ligand-receptor interaction	0.310455	0.701033	0	0	1.43746	1.68142	NPBWR2;OPRL1;LPAR2;ADM
Apoptosis	0.327515	0.701033	0	0	1.72612	1.92673	GADD45A;GZMB
Intestinal immune network for IgA production	0.328413	0.701033	0	0	2.5672	2.85854	HLA-DQA1
Signaling pathways regulating pluripotency of stem cells	0.330533	0.701033	0	0	1.71379	1.89725	PCGF3;GRB2
Spinocerebellar ataxia	0.330533	0.701033	0	0	1.71379	1.89725	VDAC2;WIPI1
Shigellosis	0.331371	0.701033	0	0	1.49307	1.64912	FOXO6;HCLS1;WIPI1
PI3K-Akt signaling pathway	0.334704	0.701033	0	0	1.38314	1.51386	FLT4;SPP1;LPAR2;GRB2
Cholesterol metabolism	0.339475	0.701033	0	0	2.46217	2.66002	VDAC2
Cell adhesion molecules	0.345562	0.701033	0	0	1.65468	1.75823	PDCD1LG2;HLA-DQA1
Phospholipase D signaling pathway	0.345562	0.701033	0	0	1.65468	1.75823	LPAR2;GRB2
Phagosome	0.357507	0.701033	0	0	1.61022	1.65628	FCGR3A;HLA-DQA1
mTOR signaling pathway	0.363451	0.701033	0	0	1.58888	1.60812	GRB2;LAMTOR5
Hedgehog signaling pathway	0.371587	0.701033	0	0	2.1929	2.17092	DHH
Hepatitis C	0.372328	0.701033	0	0	1.55789	1.53916	E2F1;GRB2
Ribosome	0.375276	0.701033	0	0	1.54782	1.51701	RPL27;MRPL21
Glutathione metabolism	0.376786	0.701033	0	0	2.15364	2.10212	HPGDS
Legionellosis	0.376786	0.701033	0	0	2.15364	2.10212	HSPA8
Hepatitis B	0.387011	0.701033	0	0	1.50882	1.43233	E2F1;GRB2
JAK-STAT signaling pathway	0.387011	0.701033	0	0	1.50882	1.43233	IFNL1;GRB2
Viral myocarditis	0.392127	0.701033	0	0	2.04382	1.91336	HLA-DQA1
Arachidonic acid metabolism	0.397157	0.701033	0	0	2.00965	1.85576	HPGDS
Basal cell carcinoma	0.407094	0.701033	0	0	1.94463	1.74766	GADD45A
GnRH secretion	0.412001	0.701033	0	0	1.91367	1.69691	SPP1
Protein processing in endoplasmic reticulum	0.413054	0.701033	0	0	1.42781	1.26244	HSPA8;PDIA6
Influenza A	0.415915	0.701033	0	0	1.41934	1.24515	CPSF4L;HLA-DQA1
Inflammatory bowel disease	0.416867	0.701033	0	0	1.88367	1.64819	HLA-DQA1
Aminoacyl-tRNA biosynthesis	0.421694	0.701033	0	0	1.8546	1.6014	CARS1
Acute myeloid leukemia	0.42648	0.701033	0	0	1.8264	1.55644	GRB2
Glycolysis / Gluconeogenesis	0.42648	0.701033	0	0	1.8264	1.55644	ALDH3B2
Fc epsilon RI signaling pathway	0.431228	0.701033	0	0	1.79905	1.51322	GRB2
Mitophagy	0.431228	0.701033	0	0	1.79905	1.51322	E2F1
Retinol metabolism	0.431228	0.701033	0	0	1.79905	1.51322	CYP2W1
Renal cell carcinoma	0.435936	0.701033	0	0	1.77251	1.47164	GRB2
Tuberculosis	0.438544	0.701033	0	0	1.355	1.11692	FCGR3A;HLA-DQA1
Prolactin signaling pathway	0.440606	0.701033	0	0	1.74673	1.43163	GRB2
Pathways in cancer	0.446386	0.701033	0	0	1.14716	0.925267	GADD45A;FLT4;E2F1;LPAR2;GRB2
p53 signaling pathway	0.454385	0.701033	0	0	1.6737	1.32023	GADD45A
Alcoholism	0.455203	0.701033	0	0	1.31042	1.03131	H2BC7;GRB2
PPAR signaling pathway	0.458903	0.701033	0	0	1.65068	1.28574	DBI
Pertussis	0.467828	0.701033	0	0	1.6065	1.22039	C1QC
Transcriptional misregulation in cancer	0.471577	0.701033	0	0	1.26865	0.953608	GADD45A;GZMB
Chemokine signaling pathway	0.471577	0.701033	0	0	1.26865	0.953608	GRB2;CCL27
Bacterial invasion of epithelial cells	0.472235	0.701033	0	0	1.58529	1.18941	HCLS1
MicroRNAs in cancer	0.472525	0.701033	0	0	1.17795	0.883064	E2F1;PDCD4;GRB2
Synaptic vesicle cycle	0.476606	0.701033	0	0	1.56462	1.15949	SLC32A1
Pathogenic Escherichia coli infection	0.484996	0.701033	0	0	1.2358	0.894245	LPAR2;HCLS1
B cell receptor signaling pathway	0.489504	0.701033	0	0	1.50572	1.07563	GRB2
Peroxisome	0.493732	0.701033	0	0	1.48705	1.0495	SOD2
Viral carcinogenesis	0.50082	0.701033	0	0	1.19855	0.828806	H2BC7;GRB2
Diabetic cardiomyopathy	0.50082	0.701033	0	0	1.19855	0.828806	UQCRC1;VDAC2
ErbB signaling pathway	0.506211	0.701033	0	0	1.43373	0.976084	GRB2
Cardiac muscle contraction	0.514359	0.701033	0	0	1.40024	0.930927	UQCRC1
Human papillomavirus infection	0.516084	0.701033	0	0	1.10134	0.728523	E2F1;SPP1;GRB2
ECM-receptor interaction	0.518383	0.701033	0	0	1.38408	0.909394	SPP1
Gap junction	0.518383	0.701033	0	0	1.38408	0.909394	GRB2
Rap1 signaling pathway	0.518885	0.701033	0	0	1.1578	0.7596	FLT4;LPAR2
Lipid and atherosclerosis	0.531522	0.701033	0	0	1.13033	0.714382	HSPA8;SOD2
Th1 and Th2 cell differentiation	0.534151	0.701033	0	0	1.32297	0.829604	HLA-DQA1
Salivary secretion	0.538012	0.701033	0	0	1.30852	0.811121	MUC5B
GnRH signaling pathway	0.538012	0.701033	0	0	1.30852	0.811121	GRB2
Rheumatoid arthritis	0.538012	0.701033	0	0	1.30852	0.811121	HLA-DQA1
TGF-beta signaling pathway	0.541841	0.701033	0	0	1.29439	0.793179	SMAD7
Fc gamma R-mediated phagocytosis	0.55314	0.701033	0	0	1.25375	0.742399	FCGR3A
Human cytomegalovirus infection	0.556115	0.701033	0	0	1.07909	0.633191	E2F1;GRB2
Choline metabolism in cancer	0.556845	0.701033	0	0	1.24076	0.726426	GRB2
Hematopoietic cell lineage	0.560519	0.701033	0	0	1.22804	0.710901	HLA-DQA1
Viral protein interaction with cytokine and cytokine receptor	0.564163	0.701033	0	0	1.21557	0.695808	CCL27
Chagas disease	0.57136	0.701033	0	0	1.19138	0.666857	C1QC
Coronavirus disease	0.572782	0.701033	0	0	1.04588	0.582816	RPL27;C1QC
Ras signaling pathway	0.572782	0.701033	0	0	1.04588	0.582816	FLT4;GRB2
Protein digestion and absorption	0.574915	0.701033	0	0	1.17964	0.65297	MEP1B
T cell receptor signaling pathway	0.57844	0.701033	0	0	1.16813	0.639457	GRB2
Toll-like receptor signaling pathway	0.57844	0.701033	0	0	1.16813	0.639457	SPP1
Th17 cell differentiation	0.588842	0.701033	0	0	1.13489	0.601038	HLA-DQA1
Alzheimer disease	0.589743	0.701033	0	0	0.985074	0.520187	UQCRC1;VDAC2;WIPI1
Calcium signaling pathway	0.591273	0.701033	0	0	1.01031	0.530896	FLT4;VDAC2
Ribosome biogenesis in eukaryotes	0.592252	0.701033	0	0	1.12423	0.588898	RAN
Parkinson disease	0.61136	0.714838	0	0	0.973051	0.478809	UQCRC1;VDAC2
Leukocyte transendothelial migration	0.612131	0.714838	0	0	1.06421	0.522325	THY1
Growth hormone synthesis, secretion and action	0.627959	0.723609	0	0	1.01886	0.474056	GRB2
Neurotrophin signaling pathway	0.627959	0.723609	0	0	1.01886	0.474056	GRB2
Purine metabolism	0.657715	0.747989	0	0	0.938786	0.393336	PDE4D
Relaxin signaling pathway	0.657715	0.747989	0	0	0.938786	0.393336	GRB2
Apelin signaling pathway	0.679806	0.758245	0	0	0.883205	0.340871	SPP1
Autophagy	0.679806	0.758245	0	0	0.883205	0.340871	WIPI1
Insulin signaling pathway	0.679806	0.758245	0	0	0.883205	0.340871	GRB2
Measles	0.685104	0.759287	0	0	0.870316	0.329141	HSPA8
Cytokine-cytokine receptor interaction	0.702367	0.769825	0	0	0.818359	0.289126	IFNL1;CCL27
Olfactory transduction	0.706866	0.769825	0	0	0.822019	0.28517	OR56A5;OR10G3;OR8D1
Retrograde endocannabinoid signaling	0.707885	0.769825	0	0	0.816658	0.282134	SLC32A1
Cushing syndrome	0.724465	0.778129	0	0	0.77926	0.251173	E2F1
Non-alcoholic fatty liver disease	0.724465	0.778129	0	0	0.77926	0.251173	UQCRC1
Necroptosis	0.733516	0.783017	0	0	0.759378	0.235336	VDAC2
Hippo signaling pathway	0.742271	0.786511	0	0	0.740477	0.220693	SMAD7
cGMP-PKG signaling pathway	0.75074	0.786511	0	0	0.722488	0.207134	VDAC2
Pathways of neurodegeneration	0.754462	0.786511	0	0	0.759691	0.214043	UQCRC1;VDAC2;WIPI1
Tight junction	0.75487	0.786511	0	0	0.713814	0.200731	HCLS1
NOD-like receptor signaling pathway	0.778261	0.803187	0	0	0.66582	0.166916	VDAC2
Axon guidance	0.780107	0.803187	0	0	0.662108	0.164417	SEMA4B
Kaposi sarcoma-associated herpesvirus infection	0.799433	0.818243	0	0	0.623825	0.139645	E2F1
Amyotrophic lateral sclerosis	0.805259	0.819386	0	0	0.660035	0.142958	UQCRC1;WIPI1
cAMP signaling pathway	0.834554	0.842142	0	0	0.556438	0.100636	PDE4D
Regulation of actin cytoskeleton	0.837302	0.842142	0	0	0.551253	0.097886	LPAR2
Endocytosis	0.877651	0.877651	0	0	0.475756	0.062089	HSPA8

## Sheet: KEGG_2021_MSA-P vs PD
Term	P-value	Adjusted P-value	Old P-value	Old Adjusted P-value	Odds Ratio	Combined Score	Genes
Biosynthesis of unsaturated fatty acids	0.00346774	0.454274	0	0	7.26413	41.1458	ELOVL5;ELOVL3;ELOVL6;HACD3
Fatty acid elongation	0.00346774	0.454274	0	0	7.26413	41.1458	ELOVL5;ELOVL3;ELOVL6;HACD3
Breast cancer	0.00815136	0.466597	0	0	2.7373	13.1652	NOTCH2;SHC4;JAG1;CCND1;FZD5;FZD4;CSNK1A1;NFKB2;FGF10
Choline metabolism in cancer	0.00845377	0.466597	0	0	3.22248	15.3814	SLC44A5;LYPLA1;CHKA;PLA2G4B;WASF1;RALGDS;PLPP1
Viral carcinogenesis	0.00890452	0.466597	0	0	2.40837	11.3704	CDC20;GTF2A1;CREBBP;CCND1;H2BC4;PXN;H4-16;ACTN4;ATP6V0D1;H2BW2;NFKB2
Complement and coagulation cascades	0.0151346	0.660879	0	0	3.17681	13.3133	VTN;C5;PLAU;CFHR1;CD46;F2RL2
Human papillomavirus infection	0.0258225	0.922308	0	0	1.85663	6.78878	IFNA5;NOTCH2;CREBBP;ATP6V0B;JAG1;FZD5;LAMB3;FZD4;CSNK1A1;PXN;VTN;CCND1;PPP2R2B;ATP6V0D1
Malaria	0.0298483	0.922308	0	0	3.62778	12.7394	GYPC;HBB;HBA2;HBA1
Shigellosis	0.0319843	0.922308	0	0	1.96331	6.75872	CAST;PXN;SEPTIN6;TAB3;U2AF1;ACTN4;TLN2;WIPI2;WASF1;PLCD1;SKP1
Human T-cell leukemia virus 1 infection	0.0352026	0.922308	0	0	2.00521	6.71071	CDC20;FOSL1;CREBBP;PPP3R2;CCND1;CHEK2;ANAPC5;TLN2;SLC25A5;NFKB2
Wnt signaling pathway	0.043181	0.957621	0	0	2.11838	6.6567	FOSL1;CREBBP;PPP3R2;CCND1;FZD5;FZD4;CSNK1A1;SKP1
Notch signaling pathway	0.0501368	0.957621	0	0	3.03274	9.077	NOTCH2;CREBBP;JAG1;DTX3
African trypanosomiasis	0.0559036	0.957621	0	0	3.67553	10.6007	HBB;HBA2;HBA1
Phospholipase D signaling pathway	0.0611783	0.957621	0	0	2.07441	5.79582	SHC4;RALB;PLA2G4B;FCER1A;RALGDS;PLPP1;PIK3R6
Thyroid hormone signaling pathway	0.0666039	0.957621	0	0	2.17829	5.90097	NOTCH2;MED1;CREBBP;CCND1;DIO3;PLCD1
Oxytocin signaling pathway	0.0723515	0.957621	0	0	1.98912	5.22387	PRKAA1;PPP3R2;CCND1;PLA2G4B;CACNA1S;CAMK1;PIK3R6
Cell cycle	0.0731029	0.957621	0	0	2.12258	5.55243	CDC20;CREBBP;CCND1;CHEK2;ANAPC5;SKP1
Neutrophil extracellular trap formation	0.0791997	0.957621	0	0	1.847	4.68359	H2AX;C5;NCF1;H2BC4;H4-16;SLC25A5;ATG7;H2BW2
Chemokine signaling pathway	0.0849158	0.957621	0	0	1.8166	4.47991	SHC4;CCL24;CXCL12;NCF1;PXN;PIK3R6;CCR10;PF4
Adherens junction	0.0863734	0.957621	0	0	2.48803	6.09338	CREBBP;ACTN4;WASF1;BAIAP2
Basal transcription factors	0.0892	0.957621	0	0	2.97421	7.18828	GTF2A1;TAF11;TAF5L
Systemic lupus erythematosus	0.0999031	0.957621	0	0	1.94049	4.47001	H2AX;C5;H2BC4;H4-16;ACTN4;H2BW2
Protein export	0.101242	0.957621	0	0	3.96142	9.07261	IMMP1L;SPCS2
Focal adhesion	0.103475	0.957621	0	0	1.73108	3.92683	SHC4;VTN;FLT1;CCND1;LAMB3;PXN;ACTN4;TLN2
Bacterial invasion of epithelial cells	0.108175	0.957621	0	0	2.28283	5.07703	SHC4;PXN;SEPTIN6;WASF1
Calcium signaling pathway	0.115147	0.957621	0	0	1.62742	3.51775	PPP3R2;FLT1;NTRK3;ATP2B2;CAMK1;CACNA1S;SLC25A5;PLCD1;FGF10
Folate biosynthesis	0.12431	0.957621	0	0	3.46571	7.22591	ALPG;PTS
Pathways in cancer	0.12537	0.957621	0	0	1.38524	2.87643	NOTCH2;IFNA5;CREBBP;HSP90AA1;JAG1;RALB;FZD5;LAMB3;FZD4;NFKB2;CASP7;CXCL12;CCND1;IL7;RALGDS;SKP1;FGF10
Leukocyte transendothelial migration	0.131925	0.957621	0	0	1.91164	3.87207	CLDN10;CXCL12;NCF1;PXN;ACTN4
PI3K-Akt signaling pathway	0.133216	0.957621	0	0	1.46673	2.95661	IFNA5;VTN;ANGPT4;HSP90AA1;PRKAA1;FLT1;CCND1;LAMB3;IL7;PPP2R2B;PIK3R6;FGF10
Gastric cancer	0.140446	0.957621	0	0	1.74924	3.43365	SHC4;CCND1;FZD5;FZD4;CSNK1A1;FGF10
Glyoxylate and dicarboxylate metabolism	0.156734	0.957621	0	0	2.97	5.50402	HYI;DLD
VEGF signaling pathway	0.161956	0.957621	0	0	2.22905	4.05784	PPP3R2;PLA2G4B;PXN
Circadian rhythm	0.165072	0.957621	0	0	2.86744	5.16532	PRKAA1;SKP1
Kaposi sarcoma-associated herpesvirus infection	0.171569	0.957621	0	0	1.56888	2.76558	IFNA5;CREBBP;CD200R1;PPP3R2;CCND1;CD200R1L;PIK3R6
Necroptosis	0.173378	0.957621	0	0	1.63407	2.86336	H2AX;IFNA5;HSP90AA1;PLA2G4B;DNM1L;SLC25A5
Riboflavin metabolism	0.173609	0.957621	0	0	5.93374	10.3897	ENPP3
Sulfur relay system	0.173609	0.957621	0	0	5.93374	10.3897	MOCS3
Rheumatoid arthritis	0.176418	0.957621	0	0	1.87089	3.24581	ATP6V0B;FLT1;CXCL12;ATP6V0D1
IL-17 signaling pathway	0.181095	0.957621	0	0	1.85001	3.16118	FOSL1;HSP90AA1;TAB3;ANAPC5
Fc gamma R-mediated phagocytosis	0.195365	0.957621	0	0	1.79006	2.92296	NCF1;PLA2G4B;WASF1;PLPP1
Prostate cancer	0.195365	0.957621	0	0	1.79006	2.92296	CREBBP;HSP90AA1;CCND1;PLAU
Glycerophospholipid metabolism	0.200197	0.957621	0	0	1.77092	2.84845	LYPLA1;CHKA;PLA2G4B;PLPP1
mRNA surveillance pathway	0.200197	0.957621	0	0	1.77092	2.84845	PABPN1;PPP2R2B;PAPOLG;MAGOHB
cGMP-PKG signaling pathway	0.201784	0.957621	0	0	1.55223	2.48444	PPP3R2;IRAG1;ATP2B2;CACNA1S;SLC25A5;PIK3R6
Hepatocellular carcinoma	0.20545	0.957621	0	0	1.54257	2.4412	SHC4;CCND1;FZD5;FZD4;CSNK1A1;ARID1A
DNA replication	0.207742	0.957621	0	0	2.44513	3.84242	RNASEH2B;RPA2
Mucin type O-glycan biosynthesis	0.207742	0.957621	0	0	2.44513	3.84242	ST6GALNAC1;GALNTL5
Tight junction	0.20914	0.957621	0	0	1.53303	2.39881	CLDN10;PRKAA1;CCND1;PPP2R2B;ACTN4;CD1A
Viral protein interaction with cytokine and cytokine receptor	0.209967	0.957621	0	0	1.73385	2.7062	CCL24;CXCL12;CCR10;PF4
Proteoglycans in cancer	0.210228	0.957621	0	0	1.47289	2.29706	VTN;SDC4;FZD5;CCND1;FZD4;PLAU;PXN
Sulfur metabolism	0.21209	0.957621	0	0	4.61466	7.15616	BPNT2
Retinol metabolism	0.215565	0.957621	0	0	1.91953	2.9455	ADH4;CYP26B1;RDH11
Influenza A	0.220347	0.957621	0	0	1.50509	2.27653	IFNA5;IFIH1;TPSD1;CREBBP;PABPN1;SLC25A5
Rap1 signaling pathway	0.227225	0.957621	0	0	1.43624	2.12824	ANGPT4;FLT1;RALB;TLN2;RALGDS;RAP1GAP;FGF10
NF-kappa B signaling pathway	0.229893	0.957621	0	0	1.66415	2.44654	CXCL12;PLAU;TAB3;NFKB2
Glycine, serine and threonine metabolism	0.242612	0.957621	0	0	2.1873	3.09785	DLD;PSPH
Nicotine addiction	0.242612	0.957621	0	0	2.1873	3.09785	GRIN3A;GABRA6
p53 signaling pathway	0.246784	0.957621	0	0	1.78196	2.49339	CCND1;CHEK2;SESN2
Tuberculosis	0.251149	0.957621	0	0	1.4353	1.98316	IFNA5;CREBBP;ATP6V0B;PPP3R2;ATP6V0D1;PLA2R1
Ferroptosis	0.251377	0.957621	0	0	2.1311	2.94263	GCLM;ATG7
Regulation of actin cytoskeleton	0.255342	0.957621	0	0	1.38121	1.88556	CXCL12;ITGAD;PXN;ACTN4;WASF1;BAIAP2;FGF10
Glioma	0.259466	0.957621	0	0	1.73228	2.33707	SHC4;CCND1;CAMK1
Tryptophan metabolism	0.260151	0.957621	0	0	2.07772	2.79763	AANAT;DLD
Cytokine-cytokine receptor interaction	0.261369	0.957621	0	0	1.31071	1.75874	IFNA5;IL22;CCL24;IL31;CXCL12;IL7;IL31RA;CCR10;PF4
Pancreatic cancer	0.265839	0.957621	0	0	1.70847	2.26348	RALB;CCND1;RALGDS
TNF signaling pathway	0.270999	0.957621	0	0	1.54025	2.01101	CASP7;JAG1;TAB3;DNM1L
Alcoholism	0.274997	0.957621	0	0	1.38703	1.79065	SHC4;H2AX;GRIN3A;H2BC4;H4-16;H2BW2
ABC transporters	0.28647	0.957621	0	0	1.93246	2.41581	ABCC5;ABCC6
mTOR signaling pathway	0.297507	0.957621	0	0	1.39557	1.69188	PRKAA1;FZD5;FZD4;MAPKAP1;SESN2
Thiamine metabolism	0.300649	0.957621	0	0	2.96581	3.56434	ALPG
Other types of O-glycan biosynthesis	0.303967	0.957621	0	0	1.84639	2.19875	GALNTL5;XXYLT1
Pyruvate metabolism	0.303967	0.957621	0	0	1.84639	2.19875	ADH4;DLD
Ras signaling pathway	0.306719	0.957621	0	0	1.29433	1.52967	SHC4;ANGPT4;FLT1;RALB;PLA2G4B;RALGDS;FGF10
Intestinal immune network for IgA production	0.312687	0.957621	0	0	1.80616	2.09975	CXCL12;CCR10
Ether lipid metabolism	0.321383	0.957621	0	0	1.76764	2.00648	PLA2G4B;PLPP1
Vibrio cholerae infection	0.330053	0.957621	0	0	1.73072	1.91851	ATP6V0B;ATP6V0D1
Colorectal cancer	0.33024	0.957621	0	0	1.50185	1.66396	RALB;CCND1;RALGDS
Chemical carcinogenesis	0.333153	0.957621	0	0	1.25482	1.37924	NOTCH2;HSP90AA1;JAG1;CCND1;CACNA1S;KPNA3;FGF10
Primary bile acid biosynthesis	0.333225	0.957621	0	0	2.59481	2.85154	CH25H
JAK-STAT signaling pathway	0.334482	0.957621	0	0	1.32391	1.44991	IFNA5;IL22;CREBBP;CCND1;IL7
ECM-receptor interaction	0.343162	0.957621	0	0	1.46637	1.56835	VTN;SDC4;LAMB3
Osteoclast differentiation	0.350658	0.957621	0	0	1.35137	1.41616	FOSL1;PPP3R2;NCF1;NFKB2
Lysosome	0.356014	0.957621	0	0	1.3404	1.38435	ATP6V0B;NPC2;ATP6V0D1;LGMN
Oocyte meiosis	0.36137	0.957621	0	0	1.32961	1.35335	CDC20;PPP3R2;ANAPC5;SKP1
Fanconi anemia pathway	0.364386	0.957621	0	0	1.59726	1.6125	REV1;RPA2
Th1 and Th2 cell differentiation	0.368931	0.957621	0	0	1.40017	1.39618	NOTCH2;PPP3R2;JAG1
Natural killer cell mediated cytotoxicity	0.372077	0.957621	0	0	1.30854	1.29369	SHC4;IFNA5;NCR2;PPP3R2
One carbon pool by folate	0.379272	0.957621	0	0	2.18477	2.11814	FTCD
Hedgehog signaling pathway	0.381304	0.957621	0	0	1.53795	1.48282	CCND1;CSNK1A1
Pyrimidine metabolism	0.381304	0.957621	0	0	1.53795	1.48282	ENPP3;UCKL1
TGF-beta signaling pathway	0.381752	0.957621	0	0	1.36926	1.31857	GREM2;CREBBP;SKP1
Vascular smooth muscle contraction	0.382771	0.957621	0	0	1.28812	1.237	PPP1R14A;PLA2G4B;IRAG1;CACNA1S
MAPK signaling pathway	0.38966	0.957621	0	0	1.16256	1.09569	DUSP5;ANGPT4;PPP3R2;FLT1;PLA2G4B;CACNA1S;NFKB2;FGF10
Legionellosis	0.389692	0.957621	0	0	1.50991	1.42293	CASP7;NFKB2
Herpes simplex virus 1 infection	0.39213	0.957621	0	0	1.11454	1.04339	ZNF254;IFNA5;ZNF154;ZNF550;ZNF460;ZNF26;HCFC1;ZNF7;IFIH1;ZNF33A;C5;ZNF205;ZNF311
Pantothenate and CoA biosynthesis	0.393905	0.957621	0	0	2.07543	1.93356	ENPP3
Apelin signaling pathway	0.404089	0.957621	0	0	1.24912	1.13185	PRKAA1;JAG1;CCND1;PIK3R6
Aldosterone synthesis and secretion	0.407208	0.957621	0	0	1.31134	1.17815	ATP2B2;CACNA1S;CAMK1
Histidine metabolism	0.408194	0.957621	0	0	1.97649	1.77097	FTCD
Hematopoietic cell lineage	0.413525	0.957621	0	0	1.29761	1.14584	IL7;MS4A1;CD1A
Mineral absorption	0.414539	0.957621	0	0	1.43159	1.26064	SLC34A3;ATP2B2
Fluid shear stress and atherosclerosis	0.4147	0.957621	0	0	1.23049	1.08308	HSP90AA1;PRKAA1;NCF1;SDC4
Measles	0.4147	0.957621	0	0	1.23049	1.08308	IFNA5;IFIH1;CCND1;CD46
Ubiquitin mediated proteolysis	0.419989	0.957621	0	0	1.22138	1.05958	CDC20;FBXW7;ANAPC5;SKP1
Mismatch repair	0.422146	0.957621	0	0	1.88656	1.62697	RPA2
Melanogenesis	0.426093	0.957621	0	0	1.271	1.08428	CREBBP;FZD5;FZD4
Amoebiasis	0.432342	0.957621	0	0	1.25809	1.05496	LAMB3;ACTN4;CD1A
Vitamin digestion and absorption	0.43577	0.957621	0	0	1.80444	1.49884	SLC19A1
Signaling pathways regulating pluripotency of stem cells	0.435788	0.957621	0	0	1.19483	0.992426	PCGF6;FZD5;FZD4;HOXA1
Basal cell carcinoma	0.438871	0.957621	0	0	1.36097	1.12083	FZD5;FZD4
Lysine degradation	0.438871	0.957621	0	0	1.36097	1.12083	PLOD1;DLD
C-type lectin receptor signaling pathway	0.444765	0.957621	0	0	1.23305	0.999032	PPP3R2;CLEC1B;NFKB2
alpha-Linolenic acid metabolism	0.449074	0.957621	0	0	1.72917	1.38432	PLA2G4B
Glucagon signaling pathway	0.463193	0.957621	0	0	1.1973	0.921457	CREBBP;PRKAA1;PPP3R2
Th17 cell differentiation	0.463193	0.957621	0	0	1.1973	0.921457	IL22;HSP90AA1;PPP3R2
Glycolysis / Gluconeogenesis	0.470432	0.957621	0	0	1.27696	0.962957	ADH4;DLD
Long-term potentiation	0.470432	0.957621	0	0	1.27696	0.962957	CREBBP;PPP3R2
Adrenergic signaling in cardiomyocytes	0.47214	0.957621	0	0	1.13713	0.853395	PPP2R2B;ATP2B2;CACNA1S;PIK3R6
Collecting duct acid secretion	0.474749	0.957621	0	0	1.59599	1.18896	ATP6V0D1
HIF-1 signaling pathway	0.475329	0.957621	0	0	1.17459	0.873598	ANGPT4;CREBBP;FLT1
Fc epsilon RI signaling pathway	0.478156	0.957621	0	0	1.25754	0.92784	PLA2G4B;FCER1A
Phagosome	0.48237	0.957621	0	0	1.12165	0.817732	ATP6V0B;NCF1;ATP6V0D1;PLA2R1
Amphetamine addiction	0.48581	0.957621	0	0	1.23871	0.894273	PPP3R2;GRIN3A
Renin secretion	0.48581	0.957621	0	0	1.23871	0.894273	PPP3R2;CACNA1S
Epithelial cell signaling in Helicobacter pylori infection	0.493393	0.957621	0	0	1.22043	0.862172	ATP6V0B;ATP6V0D1
Prolactin signaling pathway	0.493393	0.957621	0	0	1.22043	0.862172	SHC4;CCND1
RIG-I-like receptor signaling pathway	0.493393	0.957621	0	0	1.22043	0.862172	IFNA5;IFIH1
Pathogenic Escherichia coli infection	0.496121	0.957621	0	0	1.08062	0.757443	CLDN10;CASP7;TAB3;WASF1;BAIAP2
Cushing syndrome	0.497566	0.957621	0	0	1.0992	0.767269	CCND1;FZD5;FZD4;CACNA1S
Serotonergic synapse	0.499212	0.957621	0	0	1.13164	0.786181	PLA2G4B;HTR3A;CACNA1S
Linoleic acid metabolism	0.49923	0.957621	0	0	1.48184	1.02942	PLA2G4B
Cellular senescence	0.502588	0.957621	0	0	1.09191	0.751215	PPP3R2;CCND1;CHEK2;SLC25A5
Glutamatergic synapse	0.505096	0.957621	0	0	1.12139	0.765916	PPP3R2;GRIN3A;PLA2G4B
Hepatitis C	0.507589	0.957621	0	0	1.08472	0.735527	IFNA5;CLDN10;CCND1;PPP2R2B
Melanoma	0.508347	0.957621	0	0	1.18544	0.802058	CCND1;FGF10
Citrate cycle (TCA cycle)	0.511041	0.957621	0	0	1.43067	0.960416	DLD
Pentose phosphate pathway	0.511041	0.957621	0	0	1.43067	0.960416	RPEL1
Asthma	0.522573	0.957621	0	0	1.38291	0.897495	FCER1A
RNA polymerase	0.522573	0.957621	0	0	1.38291	0.897495	POLR1H
Growth hormone synthesis, secretion and action	0.533969	0.957621	0	0	1.07278	0.673081	SHC4;CREBBP;CACNA1S
Salmonella infection	0.534792	0.957621	0	0	1.02408	0.640949	CASP7;HSP90AA1;TAB3;SNX33;KPNA3;SKP1
Hippo signaling pathway	0.537103	0.957621	0	0	1.04346	0.648578	CCND1;FZD5;FZD4;PPP2R2B
Chronic myeloid leukemia	0.537375	0.957621	0	0	1.12113	0.696288	SHC4;CCND1
Pertussis	0.537375	0.957621	0	0	1.12113	0.696288	CASP7;C5
AMPK signaling pathway	0.539628	0.957621	0	0	1.06355	0.65608	PRKAA1;CCND1;PPP2R2B
Arrhythmogenic right ventricular cardiomyopathy	0.544446	0.957621	0	0	1.10613	0.67251	PKP2;CACNA1S
Fructose and mannose metabolism	0.544829	0.957621	0	0	1.29634	0.787247	GFUS
Antigen processing and presentation	0.551441	0.957621	0	0	1.09152	0.649693	HSP90AA1;LGMN
Synaptic vesicle cycle	0.551441	0.957621	0	0	1.09152	0.649693	ATP6V0B;ATP6V0D1
Pentose and glucuronate interconversions	0.555566	0.957621	0	0	1.257	0.738821	RPEL1
Propanoate metabolism	0.555566	0.957621	0	0	1.257	0.738821	DLD
Platelet activation	0.561866	0.960364	0	0	1.02818	0.592739	PLA2G4B;TLN2;PIK3R6
Nicotinate and nicotinamide metabolism	0.566051	0.960364	0	0	1.21996	0.694246	ENPP3
Lipid and atherosclerosis	0.573715	0.960364	0	0	0.987073	0.54844	IFNA5;CASP7;HSP90AA1;PPP3R2;NCF1
Starch and sucrose metabolism	0.576288	0.960364	0	0	1.18505	0.653135	ENPP3
Tyrosine metabolism	0.576288	0.960364	0	0	1.18505	0.653135	ADH4
Thyroid cancer	0.586284	0.960364	0	0	1.15207	0.615147	CCND1
Purine metabolism	0.588729	0.960364	0	0	0.987129	0.52297	ENPP3;PAICS;PFAS
FoxO signaling pathway	0.599174	0.960364	0	0	0.971605	0.497659	CREBBP;PRKAA1;CCND1
Taste transduction	0.604646	0.960364	0	0	0.987156	0.49665	GABRA6;HTR3A
Human cytomegalovirus infection	0.614017	0.960364	0	0	0.941719	0.459307	IFNA5;PPP3R2;CXCL12;CCND1;PXN
NOD-like receptor signaling pathway	0.619847	0.960364	0	0	0.936474	0.447899	IFNA5;HSP90AA1;TAB3;DNM1L
GABAergic synapse	0.623329	0.960364	0	0	0.952969	0.45045	GABRA6;CACNA1S
Bladder cancer	0.623971	0.960364	0	0	1.03665	0.488937	CCND1
Homologous recombination	0.623971	0.960364	0	0	1.03665	0.488937	RPA2
Prion disease	0.624537	0.960364	0	0	0.930869	0.438201	C5;PPP3R2;GRIN3A;NCF1;CACNA1S;SLC25A5
Hypertrophic cardiomyopathy	0.629403	0.960364	0	0	0.942091	0.436172	PRKAA1;CACNA1S
Autophagy	0.629451	0.960364	0	0	0.927813	0.429491	PRKAA1;WIPI2;ATG7
Small cell lung cancer	0.641323	0.960364	0	0	0.921061	0.409156	CCND1;LAMB3
Fat digestion and absorption	0.641509	0.960364	0	0	0.987183	0.438242	PLPP1
Fatty acid degradation	0.641509	0.960364	0	0	0.987183	0.438242	ADH4
Alzheimer disease	0.643044	0.960364	0	0	0.917442	0.405089	CASP7;PPP3R2;FZD5;FZD4;CSNK1A1;CACNA1S;WIPI2;SLC25A5
GnRH signaling pathway	0.647168	0.960364	0	0	0.910893	0.396374	PLA2G4B;CACNA1S
Spinocerebellar ataxia	0.658115	0.960364	0	0	0.887775	0.371423	GRIN3A;WIPI2;SLC25A5
Proteasome	0.666298	0.960364	0	0	0.921229	0.374036	PSMB9
Phosphatidylinositol signaling system	0.669797	0.960364	0	0	0.87236	0.349625	BPNT2;PLCD1
Nucleotide excision repair	0.674175	0.960364	0	0	0.901156	0.355295	RPA2
Amino sugar and nucleotide sugar metabolism	0.681866	0.960364	0	0	0.881938	0.337713	GFUS
Valine, leucine and isoleucine degradation	0.681866	0.960364	0	0	0.881938	0.337713	DLD
AGE-RAGE signaling pathway in diabetic complications	0.685988	0.960364	0	0	0.845525	0.318674	CCND1;PLCD1
Progesterone-mediated oocyte maturation	0.685988	0.960364	0	0	0.845525	0.318674	HSP90AA1;ANAPC5
Cocaine addiction	0.689376	0.960364	0	0	0.86352	0.321202	GRIN3A
Sphingolipid metabolism	0.689376	0.960364	0	0	0.86352	0.321202	PLPP1
Spliceosome	0.689495	0.960364	0	0	0.845194	0.314239	U2AF1;MAGOHB;PRPF8
Longevity regulating pathway	0.696416	0.960364	0	0	0.828529	0.299768	PRKAA1;SESN2
Cholesterol metabolism	0.696709	0.960364	0	0	0.845853	0.30568	NPC2
Cysteine and methionine metabolism	0.696709	0.960364	0	0	0.845853	0.30568	GCLM
Protein digestion and absorption	0.701522	0.960364	0	0	0.820283	0.290793	COL23A1;COL20A1
Ovarian steroidogenesis	0.70387	0.960364	0	0	0.828894	0.291076	PLA2G4B
Olfactory transduction	0.712103	0.960364	0	0	0.863199	0.293085	OR8G1;OR4E1;OR11H1;OR2H1;OR2AT4;OR11A1;OR5A2;OR4C5;OR7G3
Autoimmune thyroid disease	0.717688	0.960364	0	0	0.796931	0.264358	IFNA5
Endocrine and other factor-regulated calcium reabsorption	0.717688	0.960364	0	0	0.796931	0.264358	ATP2B2
Glycosaminoglycan biosynthesis	0.717688	0.960364	0	0	0.796931	0.264358	CHST2
Drug metabolism	0.72599	0.960364	0	0	0.78139	0.250215	ADH4;UCKL1
Hepatitis B	0.738172	0.960364	0	0	0.780922	0.237071	IFNA5;IFIH1;CREBBP
Human immunodeficiency virus 1 infection	0.738759	0.960364	0	0	0.795627	0.240902	IFNA5;PPP3R2;PXN;SKP1
MicroRNAs in cancer	0.741301	0.960364	0	0	0.816002	0.244269	NOTCH2;SHC4;CREBBP;CCND1;PLAU;DICER1
Glutathione metabolism	0.743425	0.960364	0	0	0.739856	0.219358	GCLM
Toxoplasmosis	0.744325	0.960364	0	0	0.75282	0.222291	LAMB3;PIK3R6
Cholinergic synapse	0.748742	0.960364	0	0	0.746	0.215863	CACNA1S;PIK3R6
Endometrial cancer	0.749484	0.960364	0	0	0.726838	0.209598	CCND1
cAMP signaling pathway	0.751839	0.960364	0	0	0.780453	0.222611	CREBBP;GRIN3A;ATP2B2;CACNA1S
Long-term depression	0.761178	0.960364	0	0	0.702128	0.191602	PLA2G4B
Viral myocarditis	0.761178	0.960364	0	0	0.702128	0.191602	CCND1
Arachidonic acid metabolism	0.76682	0.960364	0	0	0.69039	0.183301	PLA2G4B
Glycerolipid metabolism	0.76682	0.960364	0	0	0.69039	0.183301	PLPP1
Steroid hormone biosynthesis	0.76682	0.960364	0	0	0.69039	0.183301	STS
Protein processing in endoplasmic reticulum	0.770565	0.960364	0	0	0.738744	0.192539	HSP90AA1;PRKCSH;SKP1
Neurotrophin signaling pathway	0.773884	0.960364	0	0	0.707525	0.181362	SHC4;NTRK3
Sphingolipid signaling pathway	0.773884	0.960364	0	0	0.707525	0.181362	PPP2R2B;FCER1A
Cytosolic DNA-sensing pathway	0.777706	0.960364	0	0	0.668051	0.167952	IFNA5
GnRH secretion	0.782958	0.960364	0	0	0.657413	0.160854	CACNA1S
Cortisol synthesis and secretion	0.788085	0.960364	0	0	0.647108	0.154108	CACNA1S
Inflammatory bowel disease	0.788085	0.960364	0	0	0.647108	0.154108	IL22
Acute myeloid leukemia	0.797981	0.965949	0	0	0.627434	0.141593	CCND1
Axon guidance	0.805635	0.965949	0	0	0.692952	0.149764	EFNB2;PPP3R2;CXCL12
Adipocytokine signaling pathway	0.807415	0.965949	0	0	0.608917	0.130258	PRKAA1
Renal cell carcinoma	0.807415	0.965949	0	0	0.608917	0.130258	CREBBP
Central carbon metabolism in cancer	0.811966	0.966174	0	0	0.600062	0.124991	NTRK3
Non-small cell lung cancer	0.820749	0.966174	0	0	0.583099	0.115184	CCND1
Oxidative phosphorylation	0.824156	0.966174	0	0	0.631456	0.122121	ATP6V0B;ATP6V0D1
Inositol phosphate metabolism	0.824986	0.966174	0	0	0.57497	0.110618	PLCD1
Estrogen signaling pathway	0.836554	0.966174	0	0	0.612619	0.109331	SHC4;HSP90AA1
Insulin signaling pathway	0.836554	0.966174	0	0	0.612619	0.109331	SHC4;PRKAA1
Yersinia infection	0.836554	0.966174	0	0	0.612619	0.109331	PXN;BAIAP2
Metabolism of xenobiotics by cytochrome P450	0.837105	0.966174	0	0	0.551887	0.0981286	ADH4
Leishmaniasis	0.840956	0.966362	0	0	0.544597	0.094333	NCF1
B cell receptor signaling pathway	0.855472	0.968419	0	0	0.517261	0.0807456	PPP3R2
Epstein-Barr virus infection	0.857862	0.968419	0	0	0.622665	0.0954621	IFNA5;CCND1;NFKB2
Cell adhesion molecules	0.866675	0.968419	0	0	0.566142	0.08101	CLDN10;SDC4
Retrograde endocannabinoid signaling	0.866675	0.968419	0	0	0.566142	0.08101	GABRA6;CACNA1S
ErbB signaling pathway	0.868665	0.968419	0	0	0.492528	0.0693467	SHC4
Insulin secretion	0.871771	0.968419	0	0	0.486708	0.0667902	CACNA1S
Pathways of neurodegeneration	0.874418	0.968419	0	0	0.705278	0.0946458	CASP7;PPP3R2;FZD5;FZD4;CSNK1A1;WIPI2;CACNA1S;SLC25A5
Cardiac muscle contraction	0.874804	0.968419	0	0	0.481024	0.0643396	CACNA1S
PD-L1 expression and PD-1 checkpoint pathway in cancer	0.880656	0.968419	0	0	0.470044	0.0597367	PPP3R2
Non-alcoholic fatty liver disease	0.883101	0.968419	0	0	0.540045	0.0671361	CASP7;PRKAA1
Morphine addiction	0.886236	0.968419	0	0	0.459551	0.0555009	GABRA6
Salivary secretion	0.891555	0.968419	0	0	0.449514	0.0515989	ATP2B2
Staphylococcus aureus infection	0.896626	0.968419	0	0	0.439905	0.0480008	C5
Dilated cardiomyopathy	0.899072	0.968419	0	0	0.435252	0.0463073	CACNA1S
Inflammatory mediator regulation of TRP channels	0.903792	0.968419	0	0	0.426234	0.043116	PLA2G4B
Chagas disease	0.912582	0.968419	0	0	0.409269	0.0374389	PPP2R2B
Pancreatic secretion	0.912582	0.968419	0	0	0.409269	0.0374389	ATP2B2
Coronavirus disease	0.913188	0.968419	0	0	0.540253	0.0490621	IFNA5;IFIH1;C5
T cell receptor signaling pathway	0.916671	0.968419	0	0	0.401281	0.0349139	PPP3R2
Toll-like receptor signaling pathway	0.916671	0.968419	0	0	0.401281	0.0349139	IFNA5
Parathyroid hormone synthesis, secretion and action	0.92057	0.968632	0	0	0.393597	0.0325749	SLC34A3
Insulin resistance	0.924287	0.968652	0	0	0.3862	0.0304067	PRKAA1
RNA transport	0.93566	0.976665	0	0	0.448341	0.0298162	EIF4A2;MAGOHB
Transcriptional misregulation in cancer	0.942823	0.980236	0	0	0.434048	0.0255555	FLT1;PLAU
Diabetic cardiomyopathy	0.954031	0.983695	0	0	0.410061	0.0192972	NCF1;SLC25A5
Relaxin signaling pathway	0.954236	0.983695	0	0	0.32249	0.0151069	SHC4
Dopaminergic synapse	0.957414	0.983695	0	0	0.315056	0.0137112	PPP2R2B
Neuroactive ligand-receptor interaction	0.961317	0.983848	0	0	0.487791	0.0192437	C5;GRIN3A;GABRA6;F2RL2
Apoptosis	0.966499	0.985302	0	0	0.292561	0.00996901	CASP7
Thermogenesis	0.974395	0.987873	0	0	0.35782	0.00928134	PRKAA1;ARID1A
Huntington disease	0.976561	0.987873	0	0	0.406745	0.00964715	CREBBP;WIPI2;SLC25A5
Endocytosis	0.983022	0.990584	0	0	0.328853	0.00563119	EHD1;FOLR2
Parkinson disease	0.997447	0.998429	0	0	0.165417	0.000422795	SLC25A5
Amyotrophic lateral sclerosis	0.998429	0.998429	0	0	0.225789	0.000354885	PPP3R2;WIPI2
